# Supplementary material for: Role of Knee and Ankle Extensors’ Muscle-Tendon Properties in Dynamic Balance Recovery from a Simulated Slip
Source: Sensors (Basel). 2022 May 3;22(9):3483. doi: 10.3390/s22093483 (PMC9104373; doi:10.3390/s22093483)
Supplement: Supplementary file 1 [file sensors-22-03483-s001.zip]

Archive with 1 entries (1 files):
- sensors-1685584-supplementary.pdf
